# Supplementary material for: The Expression Profiles of the Salvia miltiorrhiza 3-Hydroxy-3-methylglutaryl-coenzyme A Reductase 4 Gene and Its Influence on the Biosynthesis of Tanshinones
Source: Molecules. 2022 Jul 7;27(14):4354. doi: 10.3390/molecules27144354 (PMC9317829; doi:10.3390/molecules27144354)
Supplement: Supplementary file 1 [file molecules-27-04354-s001.zip]

Archive with 3 entries (3 files):
- Table S1.pdf
- Table S3.pdf
- Table S2.pdf
